# Supplementary material for: Alkaloid Extraction from Coptis chinensis Franch. Using Ultrasound-Assisted Aqueous Solutions of Surfactants, Organic Acids, Deep Eutectic Solvents, and Supramolecular Deep Eutectic Solvents
Source: Molecules. 2025 Mar 22;30(7):1418. doi: 10.3390/molecules30071418 (PMC11990161; doi:10.3390/molecules30071418)
Supplement: Supplementary file 1 [file molecules-30-01418-s001.zip]

Archive with 1 entries (1 files):
- molecules-3504161-supplementary.pdf
